# Supplementary material for: Dynamics of antiphase bursting modulated by the inhibitory synaptic and hyperpolarization-activated cation currents
Source: Front Comput Neurosci. 2024 Feb 9;18:1303925. doi: 10.3389/fncom.2024.1303925 (PMC10884300; doi:10.3389/fncom.2024.1303925)
Supplement: Supplementary file 1 [file Data_Sheet_1.ZIP]

Archive with 4 entries (3 files):
- XPPAUT code/
- XPPAUT code/fast subsystem of coupled Leech heart interneuron model.txt
- XPPAUT code/fast subsystem of single Leech heart interneuron model.txt
- XPPAUT code/single Leech heart interneuron model.txt
