# Supplementary material for: Dynamics of antiphase bursting modulated by the inhibitory synaptic and hyperpolarization-activated cation currents
Source: Front Comput Neurosci. 2024 Feb 9;18:1303925. doi: 10.3389/fncom.2024.1303925 (PMC10884300; doi:10.3389/fncom.2024.1303925)
Supplement: Supplementary file 1 [file Data_Sheet_1.ZIP › XPPAUT code/fast subsystem of coupled Leech heart interneuron model.txt]

#######Coupled Leech heart interneuron model fast subsystem############
###########equation##########
v1'=-(gNa*f1^3*hNa1*(v1-eNa)+gK2*(mK21)^2*(v1-eK)+gL*(v1-eL)+gH*mh1*mh1*(v1-eH)-Ipol-gc*s1*(vsyn-v1))/C
hNa1'=(f2-hNa1)/tNa
mK21'=(f3-mK21)/tK2
#mh1'=(f4-mh1)/taoh
s1'=a*(1-s1)*(1/(1+exp(-1000*(v2-vth))))-b*s1
####
v2'=-(gNa*f5^3*hNa2*(v2-eNa)+gK2*(mK22)^2*(v2-eK)+gL*(v2-eL)+gH*mh1*mh1*(v2-eH)-Ipol-gc*s2*(vsyn-v2))/C
hNa2'=(f6-hNa2)/tNa
mK22'=(f7-mK22)/tK2
#mh2'=(f8-mh2)/taoh
s2'=a*(1-s2)*(1/(1+exp(-1000*(v1-vth))))-b*s2
##########functions#############
f1=1/(1+exp(-150*(0.0305+v1)))
f2=1/(1+exp(500*(0.0325+v1)))
f3=1/(1+exp(-83*(0.018+vshift+v1)))
f4=1/(1+2*exp(180*(v1+0.04))+exp(500*(v1+0.04)))
#sinf1=1/(1+exp(-1000*(v2-vth)))
##########functions#############
f5=1/(1+exp(-150*(0.0305+v2)))
f6=1/(1+exp(500*(0.0325+v2)))
f7=1/(1+exp(-83*(0.018+vshift+v2)))
f8=1/(1+2*exp(180*(v2+0.04))+exp(500*(v2+0.04)))
#sinf2=1/(1+exp(-1000*(v2-vth)))
########initial value#########
init v1=-0.060198,hNa1=0.999858,mK21=0.029144,s1=0.906741
init v2=-0.066442,hNa2=0.04612,mK22=0.177918,s2=0.906741
#parameter
par mh1=0,gc=15,Ipol=0.01,gH=5,vshift=-0.01
#par mh2=0.8
par gNa=200,gK2=30,gL=8
par eNa=0.045,eK=-0.07,eL=-0.046,eH=-0.021
par C=0.5,tNa=0.0405,tK2=0.1,taoh=10
par a=1000,b=100,vth=-0.047
par vsyn=-0.0625
#################
@ dt=0.001,total=1000,xp=t,yp=v
@ ylo=-0.1,yhi=0.1
@ maxstor=10000000, bounds=100000000
@ xlow=0,xhi=2000,

done
