# Supplementary material for: Dynamics of antiphase bursting modulated by the inhibitory synaptic and hyperpolarization-activated cation currents
Source: Front Comput Neurosci. 2024 Feb 9;18:1303925. doi: 10.3389/fncom.2024.1303925 (PMC10884300; doi:10.3389/fncom.2024.1303925)
Supplement: Supplementary file 1 [file Data_Sheet_1.ZIP › XPPAUT code/single Leech heart interneuron model.txt]

#######single Leech heart interneuron model############
###########equation##########
v'=-(gNa*f1^3*hNa*(v-eNa)+gK2*(mK2)^2*(v-eK)+gL*(v-eL)+gH*mh*mh*(v-eH)-Ipol)/C
hNa'=(f2-hNa)/tNa
mK2'=(f3-mK2)/tK2
mh'=(f4-mh)/taoh
##########functions#####
f1=1/(1+exp(-150*(0.0305+v)))
f2=1/(1+exp(500*(0.0325+v)))
f3=1/(1+exp(-83*(0.018+vshift+v)))
f4=1/(1+2*exp(180*(v+0.04))+exp(500*(v+0.04)))
######initial value######
#init v=0.04144,hNa=0,mK2=0.98375
######parameter#######
par Ipol=0.01,gH=5,vshift=-0.01
par gNa=200,gK2=30,gL=8
par eNa=0.045,eK=-0.07,eL=-0.046,eH=-0.021
par C=0.5,tNa=0.0405,tK2=0.1,taoh=10
#####################
@ dt=0.001,total=500,xp=t,yp=v
@ ylo=-0.1,yhi=0.1
@ maxstor=10000000, bounds=100000000
@ xlow=0,xhi=2000,

done
