# Supplementary material for: Dynamics of antiphase bursting modulated by the inhibitory synaptic and hyperpolarization-activated cation currents
Source: Front Comput Neurosci. 2024 Feb 9;18:1303925. doi: 10.3389/fncom.2024.1303925 (PMC10884300; doi:10.3389/fncom.2024.1303925)
Supplement: Supplementary file 3 [file Data_Sheet_3.ZIP]

Archive with 6 entries (6 files):
- S1.jpg
- S2.jpg
- S3.jpg
- S4.jpg
- S5.jpg
- S6.jpg
